# Supplementary material for: Hydraena (Hydraenopsis) ateneo, new species (Coleoptera, Hydraenidae) and other aquatic Polyphaga from a small habitat patch in a highly urbanized landscape of Metro Manila, Philippines
Source: Zookeys. 2013 Sep 5;(329):9–21. doi: 10.3897/zookeys.329.5955 (PMC3800824; doi:10.3897/zookeys.329.5955)
Supplement: XML Treatment for Hydraena (Hydraenopsis) scabra [file zookeys.329.5955-treatment2.xml]

<!DOCTYPE tp:taxon-treatment
  PUBLIC "-//TaxonX//DTD Taxonomic Treatment Publishing DTD v0 20100105//EN" "tax-treatment-NSO.dtd">
<tp:taxon-treatment xmlns:tp="http://www.plazi.org/taxpub"><tp:treatment-meta><mixed-citation publication-type="journal"><person-group><name><surname>Freitag</surname><given-names>Hendrik</given-names></name></person-group><article-title><italic>Hydraena</italic> (<italic>Hydraenopsis</italic>) <italic>ateneo</italic>, new species (Coleoptera, Hydraenidae) and other aquatic Polyphaga from a small habitat patch in a highly urbanized landscape of Metro Manila, Philippines</article-title><source>Zookeys</source><day>5</day><month>9</month><year>2013</year><volume>2013</volume><issue>329</issue><fpage>9</fpage><lpage>21</lpage><pub-id pub-id-type="doi">10.3897/zookeys.329.5955</pub-id></mixed-citation></tp:treatment-meta><tp:nomenclature><tp:taxon-name>
                                <tp:taxon-name-part taxon-name-part-type="genus">Hydraena</tp:taxon-name-part>
                                (<tp:taxon-name-part taxon-name-part-type="subgenus">Hydraenopsis</tp:taxon-name-part>)
                                <tp:taxon-name-part taxon-name-part-type="species">scabra</tp:taxon-name-part>
                                <object-id xmlns:xlink="http://www.w3.org/1999/xlink" xlink:type="simple">http://species-id.net/wiki/Hydraena_scabra</object-id>
                            </tp:taxon-name><tp:taxon-authority>d’Orchymont, 1925</tp:taxon-authority><xref ref-type="fig" rid="F2">Fig. 2B</xref><tp:nomenclature-citation-list><tp:nomenclature-citation><tp:taxon-name>Hydraena scabra</tp:taxon-name><comment><xref ref-type="bibr" rid="B3">d’Orchymont 1925</xref>: 200 (orig. descr.); <xref ref-type="bibr" rid="B6">Freitag and Jäch 2007</xref> and references therein (redescr., first records from many islands).</comment></tp:nomenclature-citation></tp:nomenclature-citation-list></tp:nomenclature><tp:treatment-sec sec-type="Material examined"><title>Material examined.</title><p>1 ♂, 1 ♀ (PNM): “PHIL.: Luzon, Quezon City, Ateneo de Manila Campus, near San Jose Seminary, temporary headwater creek, leaf litter; <named-content xmlns:xlink="http://www.w3.org/1999/xlink" content-type="dwc:verbatimCoordinates" xlink:type="simple">14°38'06.4"N, 121°04'50.2"E</named-content>, 39m asl.; 16.Nov.2012, leg. Go, Vidal &amp; Freitag (ADM2d)M”; 3 ♂♂, 1 ♀ (CFM): “PHIL.: Luzon, Quezon City, Ateneo de Manila Campus, near San Jose Seminary, creek side pool, leaf litter; <named-content xmlns:xlink="http://www.w3.org/1999/xlink" content-type="dwc:verbatimCoordinates" xlink:type="simple">14°38'05.5"N, 121°04'49.8"E</named-content>, 37m asl.; leg. Go, Vidal &amp; Freitag 16.Nov.2012 (ADM2e)M”; 1 ♂, 1 ♀ (PNM): “PHIL: Luzon, NCR, Quezon City, Ateneo de Manila Campus; spring creek N of Jesuit Residence, leaf packs; <named-content xmlns:xlink="http://www.w3.org/1999/xlink" content-type="dwc:verbatimCoordinates" xlink:type="simple">14°38'29.6"N, 121°04'53.6"E</named-content>, 62m asl; leg. Vidal, Go &amp; Freitag 16.Nov.2012 (ADM3d)M”; 4 ♂♂, 1 ♀ (CFM): “PHIL: Luzon, NCR, Quezon City, Ateneo de Manila Campus; creek side pool N of Jesuit Residence, subm. leaf litter; <named-content xmlns:xlink="http://www.w3.org/1999/xlink" content-type="dwc:verbatimCoordinates" xlink:type="simple">14°38'29.5"N, 121°04'53.6"E</named-content>, 62m asl; leg. Vidal, Go &amp; Freitag 16.Nov.2012 (ADM3e)M”.</p></tp:treatment-sec><tp:treatment-sec sec-type="Distribution"><title>Distribution.</title><p><italic><tp:taxon-name>Hydraena scabra</tp:taxon-name></italic> is known from many islands all over the Philippines (see checklist).</p></tp:treatment-sec><tp:treatment-sec sec-type="Ecology"><title>Ecology.</title><!--PageBreak--><p><italic><tp:taxon-name>Hydraena scabra</tp:taxon-name></italic> is an abundant representative in disturbed lotic water systems, but occurs also in stagnant waters like paddy fields and ponds. On the other hand, this species is often rare or lacking in undisturbed natural sites, where several other species of <italic><tp:taxon-name>Hydraena</tp:taxon-name></italic> can be found syntopically. This suggests a high ecological potency, but low competitiveness.</p></tp:treatment-sec><tp:treatment-sec><!--Section generated to contain objects referenced in tp:taxon-treatment.--><fig id="F2" position="float" orientation="portrait"><label>Figure 2.</label><caption><p>Digital photographs of the habitus of <bold>A</bold> <italic><tp:taxon-name>Hydraena ateneo</tp:taxon-name></italic> sp. n., paratype ♂ <bold>B</bold> <italic><tp:taxon-name>Hydraena scabra</tp:taxon-name></italic> ♀ <bold>C</bold> <italic><tp:taxon-name>Hydraena palawanensis</tp:taxon-name></italic> ♂ (all collected from the Ateneo de Manila University Campus); scale bar = 1.0 mm.</p></caption><graphic xmlns:xlink="http://www.w3.org/1999/xlink" xlink:href="ZooKeys-329-009-g002.jpg" position="float" orientation="portrait" xlink:type="simple"/></fig></tp:treatment-sec><ref-list><ref id="B3"><mixed-citation xmlns:xlink="http://www.w3.org/1999/xlink" xlink:type="simple"><person-group><name name-style="western"><surname>d’Orchymont</surname><given-names>A</given-names></name></person-group> (<year>1925</year>) <article-title>Hydrophilides des Iles Philippines.</article-title><source>Bulletin et Annales de la Société entomologique de Belgique</source><volume>65</volume>: <fpage>200</fpage>-<lpage>202</lpage>.</mixed-citation></ref><ref id="B6"><mixed-citation xmlns:xlink="http://www.w3.org/1999/xlink" xlink:type="simple"><person-group><name name-style="western"><surname>Freitag</surname><given-names>H</given-names></name><name name-style="western"><surname>Jäch</surname><given-names>MA</given-names></name></person-group> (<year>2007</year>) <article-title>Revision of the Palawan and Busuanga species of <italic>Hydraena</italic> (Coleoptera: Hydraenidae) with descriptions of eleven new species and redescription of <italic>H.</italic> (<italic>Hydraenopsis</italic>) <italic>scabra</italic> d’Orchymont 1923.</article-title><source>Zootaxa</source><volume>1431</volume>: <fpage>1</fpage>–<lpage>44</lpage>. <ext-link ext-link-type="uri" xlink:href="http://www.mapress.com/zootaxa/2007f/z01590p059f.pdf" xlink:type="simple">http://www.mapress.com/zootaxa/2007f/z01590p059f.pdf</ext-link></mixed-citation></ref></ref-list></tp:taxon-treatment>
