# Supplementary material for: Hydraena (Hydraenopsis) ateneo, new species (Coleoptera, Hydraenidae) and other aquatic Polyphaga from a small habitat patch in a highly urbanized landscape of Metro Manila, Philippines
Source: Zookeys. 2013 Sep 5;(329):9–21. doi: 10.3897/zookeys.329.5955 (PMC3800824; doi:10.3897/zookeys.329.5955)
Supplement: XML Treatment for Hydraena (Hydraenopsis) palawanensis [file zookeys.329.5955-treatment3.xml]

<!DOCTYPE tp:taxon-treatment
  PUBLIC "-//TaxonX//DTD Taxonomic Treatment Publishing DTD v0 20100105//EN" "tax-treatment-NSO.dtd">
<tp:taxon-treatment xmlns:tp="http://www.plazi.org/taxpub"><tp:treatment-meta><mixed-citation publication-type="journal"><person-group><name><surname>Freitag</surname><given-names>Hendrik</given-names></name></person-group><article-title><italic>Hydraena</italic> (<italic>Hydraenopsis</italic>) <italic>ateneo</italic>, new species (Coleoptera, Hydraenidae) and other aquatic Polyphaga from a small habitat patch in a highly urbanized landscape of Metro Manila, Philippines</article-title><source>Zookeys</source><day>5</day><month>9</month><year>2013</year><volume>2013</volume><issue>329</issue><fpage>9</fpage><lpage>21</lpage><pub-id pub-id-type="doi">10.3897/zookeys.329.5955</pub-id></mixed-citation></tp:treatment-meta><tp:nomenclature><tp:taxon-name>
                                <tp:taxon-name-part taxon-name-part-type="genus">Hydraena</tp:taxon-name-part>
                                (<tp:taxon-name-part taxon-name-part-type="subgenus">Hydraenopsis</tp:taxon-name-part>)
                                <tp:taxon-name-part taxon-name-part-type="species">palawanensis</tp:taxon-name-part>
                                <object-id xmlns:xlink="http://www.w3.org/1999/xlink" xlink:type="simple">http://species-id.net/wiki/Hydraena_palawanensis</object-id>
                            </tp:taxon-name><tp:taxon-authority>Freitag &amp; Jäch, 2007</tp:taxon-authority><xref ref-type="fig" rid="F2">Fig. 2C</xref><tp:nomenclature-citation-list><tp:nomenclature-citation><tp:taxon-name>Hydraena (Hydraenopsis) palawanensis</tp:taxon-name><comment> Freitag &amp; Jäch, 2007: 26 (orig. descr.); <xref ref-type="bibr" rid="B7">Freitag and Pangantihon 2010</xref>: 140–141.</comment></tp:nomenclature-citation></tp:nomenclature-citation-list></tp:nomenclature><tp:treatment-sec sec-type="Material examined"><title>Material examined.</title><p>1 ♂ (CFM): “PHIL: Luzon, NCR, Quezon City, Ateneo de Manila Campus; spring creek N of Jesuit Residence, leaf packs; <named-content xmlns:xlink="http://www.w3.org/1999/xlink" content-type="dwc:verbatimCoordinates" xlink:type="simple">14°38'29.6"N, 121°04'53.6"E</named-content>, 62m asl; leg. Vidal, Go &amp; Freitag 16.Nov.2012 (ADM3d)M”; 2 ♂♂, 1 ♀ (PNM): “PHIL.: Luzon, Quezon City, Ateneo de Manila Campus, near San Jose Seminary, temporary headwater creek, leaf litter; <named-content xmlns:xlink="http://www.w3.org/1999/xlink" content-type="dwc:verbatimCoordinates" xlink:type="simple">14°38'06.4"N, 121°04'50.2"E</named-content>, 39m asl.; 16.Nov.2012, leg. Vidal, Go &amp; Freitag (ADM2d)M”.</p></tp:treatment-sec><tp:treatment-sec sec-type="Distribution"><title>Distribution.</title><p><italic><tp:taxon-name>Hydraena palawanensis</tp:taxon-name></italic> is known from Palawan and Mindoro. It is hereby recorded from Luzon for the first time.</p></tp:treatment-sec><tp:treatment-sec sec-type="Ecology"><title>Ecology.</title><p>This comparatively widely distributed Philippine species occurs in calm zones of undisturbed and moderately disturbed lotic waters. This might indicate a rather high ecological potency. Highest abundances are usually found in the littoral gravel or in residual pools of lowland creeks.</p></tp:treatment-sec><tp:treatment-sec><!--Section generated to contain objects referenced in tp:taxon-treatment.--><fig id="F2" position="float" orientation="portrait"><label>Figure 2.</label><caption><p>Digital photographs of the habitus of <bold>A</bold> <italic><tp:taxon-name>Hydraena ateneo</tp:taxon-name></italic> sp. n., paratype ♂ <bold>B</bold> <italic><tp:taxon-name>Hydraena scabra</tp:taxon-name></italic> ♀ <bold>C</bold> <italic><tp:taxon-name>Hydraena palawanensis</tp:taxon-name></italic> ♂ (all collected from the Ateneo de Manila University Campus); scale bar = 1.0 mm.</p></caption><graphic xmlns:xlink="http://www.w3.org/1999/xlink" xlink:href="ZooKeys-329-009-g002.jpg" position="float" orientation="portrait" xlink:type="simple"/></fig></tp:treatment-sec><ref-list><ref id="B7"><mixed-citation xmlns:xlink="http://www.w3.org/1999/xlink" xlink:type="simple"><person-group><name name-style="western"><surname>Freitag</surname><given-names>H</given-names></name><name name-style="western"><surname>Pangantihon</surname><given-names>C</given-names></name></person-group> (<year>2010</year>) <article-title>Aquatic Coleoptera and Heteroptera of the Lake Naujan National Park, Mindoro Oriental, the Philippines.</article-title><source>The Philippine Scientist</source><volume>47</volume>: <fpage>126</fpage>–<lpage>173</lpage>. <ext-link ext-link-type="uri" xlink:href="http://www.philjol.info/philjol/index.php/PSCI/article/view/2424" xlink:type="simple">http://www.philjol.info/philjol/index.php/PSCI/article/view/2424</ext-link></mixed-citation></ref></ref-list></tp:taxon-treatment>
