# Supplementary material for: Hydraena (Hydraenopsis) ateneo, new species (Coleoptera, Hydraenidae) and other aquatic Polyphaga from a small habitat patch in a highly urbanized landscape of Metro Manila, Philippines
Source: Zookeys. 2013 Sep 5;(329):9–21. doi: 10.3897/zookeys.329.5955 (PMC3800824; doi:10.3897/zookeys.329.5955)
Supplement: XML Treatment for Enochrus (Lumetus)? fragiloides [file zookeys.329.5955-treatment4.xml]

<!DOCTYPE tp:taxon-treatment
  PUBLIC "-//TaxonX//DTD Taxonomic Treatment Publishing DTD v0 20100105//EN" "tax-treatment-NSO.dtd">
<tp:taxon-treatment xmlns:tp="http://www.plazi.org/taxpub"><tp:treatment-meta><mixed-citation publication-type="journal"><person-group><name><surname>Freitag</surname><given-names>Hendrik</given-names></name></person-group><article-title><italic>Hydraena</italic> (<italic>Hydraenopsis</italic>) <italic>ateneo</italic>, new species (Coleoptera, Hydraenidae) and other aquatic Polyphaga from a small habitat patch in a highly urbanized landscape of Metro Manila, Philippines</article-title><source>Zookeys</source><day>5</day><month>9</month><year>2013</year><volume>2013</volume><issue>329</issue><fpage>9</fpage><lpage>21</lpage><pub-id pub-id-type="doi">10.3897/zookeys.329.5955</pub-id></mixed-citation></tp:treatment-meta><tp:nomenclature><tp:taxon-name>
                                <tp:taxon-name-part taxon-name-part-type="genus">Enochrus</tp:taxon-name-part>
                                (<tp:taxon-name-part taxon-name-part-type="subgenus">Lumetus</tp:taxon-name-part>)?
                                <tp:taxon-name-part taxon-name-part-type="species">fragiloides</tp:taxon-name-part>
                                <object-id xmlns:xlink="http://www.w3.org/1999/xlink" xlink:type="simple">http://species-id.net/wiki/Enochrus_fragiloides</object-id>
                            </tp:taxon-name><tp:taxon-authority>d’Orchymont, 1925</tp:taxon-authority><tp:nomenclature-citation-list><tp:nomenclature-citation><tp:taxon-name>Enochrus (Lumetus) fragiloides</tp:taxon-name><comment><xref ref-type="bibr" rid="B3">d’Orchymont 1925</xref>: 202 (orig. descr.), <xref ref-type="bibr" rid="B4">1926</xref>: 382; <xref ref-type="bibr" rid="B10">Hansen 1999</xref>: 192 (cat.).</comment></tp:nomenclature-citation></tp:nomenclature-citation-list></tp:nomenclature><tp:treatment-sec sec-type="Material examined"><title>Material examined.</title><p>1 ♀ (CFM): “PHIL: Luzon, NCR, Quezon City, Ateneo de Manila Campus; rock pool near Animal House, subm. leaf litter; <named-content xmlns:xlink="http://www.w3.org/1999/xlink" content-type="dwc:verbatimCoordinates" xlink:type="simple">14°38'18.4"N, 121°04'45.7"E</named-content>, 63m asl; leg. H. Freitag 28.Jun.2013 (ADM5e)M”.</p></tp:treatment-sec><tp:treatment-sec sec-type="Distribution"><title>Distribution.</title><p>This Philippine endemic species is recorded from Palawan and Luzon.</p></tp:treatment-sec><tp:treatment-sec sec-type="Ecology"><title>Ecology.</title><p>As all members of the hydrophilid genera recorded here, this lentic species occurs mostly at the littoral edge of small, calm, temporary water bodies among leaf litter. It probably prefers mesosaprobic waters.</p></tp:treatment-sec><tp:treatment-sec sec-type="Remarks"><title>Remarks.</title><p>This single female cannot be identified with absolute certainty.</p><!--PageBreak--></tp:treatment-sec><ref-list><ref id="B3"><mixed-citation xmlns:xlink="http://www.w3.org/1999/xlink" xlink:type="simple"><person-group><name name-style="western"><surname>d’Orchymont</surname><given-names>A</given-names></name></person-group> (<year>1925</year>) <article-title>Hydrophilides des Iles Philippines.</article-title><source>Bulletin et Annales de la Société entomologique de Belgique</source><volume>65</volume>: <fpage>200</fpage>-<lpage>202</lpage>.</mixed-citation></ref><ref id="B4"><mixed-citation xmlns:xlink="http://www.w3.org/1999/xlink" xlink:type="simple"><person-group><name name-style="western"><surname>d’Orchymont</surname><given-names>A</given-names></name></person-group> (<year>1926</year>) <article-title>Notes on Philippine Hydrophilidæ.</article-title><source>The Philippine Journal of Science</source><volume>30</volume>(<issue>3</issue>): <fpage>361</fpage>-<lpage>386</lpage>.</mixed-citation></ref><ref id="B10"><mixed-citation xmlns:xlink="http://www.w3.org/1999/xlink" xlink:type="simple"><person-group><name name-style="western"><surname>Hansen</surname><given-names>M</given-names></name></person-group> (<year>1999</year>) <source>World Catalogue of Insects. 2.</source><publisher-name>Hydrophiloidea (s.str.) (Coleoptera). Apollo Books</publisher-name>, <publisher-loc>Stenstrup</publisher-loc>, <lpage>416</lpage> pp.</mixed-citation></ref></ref-list></tp:taxon-treatment>
