# Supplementary material for: Hydraena (Hydraenopsis) ateneo, new species (Coleoptera, Hydraenidae) and other aquatic Polyphaga from a small habitat patch in a highly urbanized landscape of Metro Manila, Philippines
Source: Zookeys. 2013 Sep 5;(329):9–21. doi: 10.3897/zookeys.329.5955 (PMC3800824; doi:10.3897/zookeys.329.5955)
Supplement: XML Treatment for Helochares (Hydrobaticus) lepidus [file zookeys.329.5955-treatment5.xml]

<!DOCTYPE tp:taxon-treatment
  PUBLIC "-//TaxonX//DTD Taxonomic Treatment Publishing DTD v0 20100105//EN" "tax-treatment-NSO.dtd">
<tp:taxon-treatment xmlns:tp="http://www.plazi.org/taxpub"><tp:treatment-meta><mixed-citation publication-type="journal"><person-group><name><surname>Freitag</surname><given-names>Hendrik</given-names></name></person-group><article-title><italic>Hydraena</italic> (<italic>Hydraenopsis</italic>) <italic>ateneo</italic>, new species (Coleoptera, Hydraenidae) and other aquatic Polyphaga from a small habitat patch in a highly urbanized landscape of Metro Manila, Philippines</article-title><source>Zookeys</source><day>5</day><month>9</month><year>2013</year><volume>2013</volume><issue>329</issue><fpage>9</fpage><lpage>21</lpage><pub-id pub-id-type="doi">10.3897/zookeys.329.5955</pub-id></mixed-citation></tp:treatment-meta><tp:nomenclature><tp:taxon-name>
                                <tp:taxon-name-part taxon-name-part-type="genus">Helochares</tp:taxon-name-part>
                                (<tp:taxon-name-part taxon-name-part-type="subgenus">Hydrobaticus</tp:taxon-name-part>)
                                <tp:taxon-name-part taxon-name-part-type="species">lepidus</tp:taxon-name-part>
                                <object-id xmlns:xlink="http://www.w3.org/1999/xlink" xlink:type="simple">http://species-id.net/wiki/Helochares_lepidus</object-id>
                            </tp:taxon-name><tp:taxon-authority>d’Orchymont, 1943</tp:taxon-authority><tp:nomenclature-citation-list><tp:nomenclature-citation><tp:taxon-name>Helochares lentus lepidus</tp:taxon-name><comment> d’Orchymont 1943: 5 (orig. descr.).</comment></tp:nomenclature-citation><tp:nomenclature-citation><tp:taxon-name>Helochares lepidus</tp:taxon-name><comment> d’Orchymont – <xref ref-type="bibr" rid="B11">Hebauer 1995</xref>: 4; <xref ref-type="bibr" rid="B10">Hansen 1999</xref>: 168 (cat.) and references therein; <xref ref-type="bibr" rid="B7">Freitag and Pangantihon 2010</xref>: 147.</comment></tp:nomenclature-citation></tp:nomenclature-citation-list></tp:nomenclature><tp:treatment-sec sec-type="Material examined"><title>Material examined.</title><p>2 ♂♂ (CFM): “PHIL: Luzon, NCR, Quezon City, Ateneo de Manila Campus; spring creek near JM Lucas Infirmary, helocrene, leaf packs; <named-content xmlns:xlink="http://www.w3.org/1999/xlink" content-type="dwc:verbatimCoordinates" xlink:type="simple">14°33'16.3"N, 121°04'51.7"E</named-content>, c.45m asl; leg. H. Freitag 16.Nov.2012 (ADM1d)M”; 2 ♂♂, 2 ♀♀ (CFM): “PHIL.: Luzon, Quezon City, Ateneo de Manila Campus, near San Jose Seminary, creek side pool, leaf litter; <named-content xmlns:xlink="http://www.w3.org/1999/xlink" content-type="dwc:verbatimCoordinates" xlink:type="simple">14°38'05.5"N, 121°04'49.8"E</named-content>, 37m asl.; leg. Vidal, Go &amp; Freitag 16.Nov.2012 (ADM2e)M”; 1 ♂, 3 ♀♀ (CFM): “PHIL.: Luzon, Quezon City, Ateneo de Manila Campus, near San Jose Seminary, creek side pool, leaf litter; <named-content xmlns:xlink="http://www.w3.org/1999/xlink" content-type="dwc:verbatimCoordinates" xlink:type="simple">14°38'05.5"N, 121°04'49.8"E</named-content>, 37m asl.; leg. H. Freitag 28.Jun.2013 (ADM2e)M”; 2 ♂♂ (CFM): “PHIL: Luzon, NCR, Quezon City, Ateneo de Manila Campus; pond near CTC, subm. leaf litter; <named-content xmlns:xlink="http://www.w3.org/1999/xlink" content-type="dwc:verbatimCoordinates" xlink:type="simple">14°38'18.5"N, 121°04'33.3"E</named-content>, c.56m asl; leg. H. Freitag 28.Jun.2013 (ADM4e)M”; 1 ♀ (CFM): “PHIL: Luzon, NCR, Quezon City, Ateneo de Manila Campus; rock pool near Animal House, subm. leaf litter; <named-content xmlns:xlink="http://www.w3.org/1999/xlink" content-type="dwc:verbatimCoordinates" xlink:type="simple">14°38'18.4"N, 121°04'45.7"E</named-content>, 63m asl; leg. Go, Vidal &amp; Freitag 16.Nov.2012 (ADM5e)M”; 1 ♂ (CFM): “PHIL: Luzon, NCR, Quezon City, Ateneo de Manila Campus; rock pool near Animal House, subm. leaf litter; <named-content xmlns:xlink="http://www.w3.org/1999/xlink" content-type="dwc:verbatimCoordinates" xlink:type="simple">14°38'18.4"N, 121°04'45.7"E</named-content>, 63m asl; leg. H. Freitag 28.Jun.2013 (ADM5e)M”.</p></tp:treatment-sec><tp:treatment-sec sec-type="Distribution"><title>Distribution.</title><p>This species is endemic to the Philippines, where it is widely distributed, but not yet recorded from Palawan.</p></tp:treatment-sec><tp:treatment-sec sec-type="Ecology"><title>Ecology.</title><p>As in <italic><tp:taxon-name>Enochrus (Lumetus) fragiloides</tp:taxon-name></italic>.</p></tp:treatment-sec><ref-list><ref id="B11"><mixed-citation xmlns:xlink="http://www.w3.org/1999/xlink" xlink:type="simple"><person-group><name name-style="western"><surname>Hebauer</surname><given-names>F</given-names></name></person-group> (<year>1995</year>) <article-title>Neues zu den Acidocerina Hansen (Helocharae d’Orchymont) der indomalaiischen Region (Coleoptera, Hydrophilidae).</article-title><source>Acta Coleopterologica</source><volume>11</volume>: <fpage>3</fpage>-<lpage>14</lpage>.</mixed-citation></ref><ref id="B10"><mixed-citation xmlns:xlink="http://www.w3.org/1999/xlink" xlink:type="simple"><person-group><name name-style="western"><surname>Hansen</surname><given-names>M</given-names></name></person-group> (<year>1999</year>) <source>World Catalogue of Insects. 2.</source><publisher-name>Hydrophiloidea (s.str.) (Coleoptera). Apollo Books</publisher-name>, <publisher-loc>Stenstrup</publisher-loc>, <lpage>416</lpage> pp.</mixed-citation></ref><ref id="B7"><mixed-citation xmlns:xlink="http://www.w3.org/1999/xlink" xlink:type="simple"><person-group><name name-style="western"><surname>Freitag</surname><given-names>H</given-names></name><name name-style="western"><surname>Pangantihon</surname><given-names>C</given-names></name></person-group> (<year>2010</year>) <article-title>Aquatic Coleoptera and Heteroptera of the Lake Naujan National Park, Mindoro Oriental, the Philippines.</article-title><source>The Philippine Scientist</source><volume>47</volume>: <fpage>126</fpage>–<lpage>173</lpage>. <ext-link ext-link-type="uri" xlink:href="http://www.philjol.info/philjol/index.php/PSCI/article/view/2424" xlink:type="simple">http://www.philjol.info/philjol/index.php/PSCI/article/view/2424</ext-link></mixed-citation></ref></ref-list></tp:taxon-treatment>
