# Supplementary material for: Hydraena (Hydraenopsis) ateneo, new species (Coleoptera, Hydraenidae) and other aquatic Polyphaga from a small habitat patch in a highly urbanized landscape of Metro Manila, Philippines
Source: Zookeys. 2013 Sep 5;(329):9–21. doi: 10.3897/zookeys.329.5955 (PMC3800824; doi:10.3897/zookeys.329.5955)
Supplement: XML Treatment for Helochares (s.str.) pallens [file zookeys.329.5955-treatment6.xml]

<!DOCTYPE tp:taxon-treatment
  PUBLIC "-//TaxonX//DTD Taxonomic Treatment Publishing DTD v0 20100105//EN" "tax-treatment-NSO.dtd">
<tp:taxon-treatment xmlns:tp="http://www.plazi.org/taxpub"><tp:treatment-meta><mixed-citation publication-type="journal"><person-group><name><surname>Freitag</surname><given-names>Hendrik</given-names></name></person-group><article-title><italic>Hydraena</italic> (<italic>Hydraenopsis</italic>) <italic>ateneo</italic>, new species (Coleoptera, Hydraenidae) and other aquatic Polyphaga from a small habitat patch in a highly urbanized landscape of Metro Manila, Philippines</article-title><source>Zookeys</source><day>5</day><month>9</month><year>2013</year><volume>2013</volume><issue>329</issue><fpage>9</fpage><lpage>21</lpage><pub-id pub-id-type="doi">10.3897/zookeys.329.5955</pub-id></mixed-citation></tp:treatment-meta><tp:nomenclature><tp:taxon-name>
                                <tp:taxon-name-part taxon-name-part-type="genus">Helochares</tp:taxon-name-part>
                                (s.str.)
                                <tp:taxon-name-part taxon-name-part-type="species">pallens</tp:taxon-name-part>
                                <object-id xmlns:xlink="http://www.w3.org/1999/xlink" xlink:type="simple">http://species-id.net/wiki/Helochares_%28s.str.%29_pallens</object-id>
                            </tp:taxon-name><tp:taxon-authority>(MacLeay, 1825)</tp:taxon-authority><tp:nomenclature-citation-list><tp:nomenclature-citation><tp:taxon-name>Enhydrus pallens</tp:taxon-name><comment><xref ref-type="bibr" rid="B15">MacLeay 1825</xref>: 35 (orig. descr.).</comment></tp:nomenclature-citation><tp:nomenclature-citation><tp:taxon-name>Helochares pallens</tp:taxon-name><comment> (MacLeay) – <xref ref-type="bibr" rid="B5">d’Orchymont 1932</xref>: 688; <xref ref-type="bibr" rid="B10">Hansen 1999</xref>: 162 (cat.); <xref ref-type="bibr" rid="B12">Hendrich et al. 2004</xref>: 128 and references therein.</comment></tp:nomenclature-citation></tp:nomenclature-citation-list></tp:nomenclature><tp:treatment-sec sec-type="Material examined"><title>Material examined.</title><p>1 ♀ (CFM): “Phil.: Luzon, Quezon City, Ateneo de Manila Campus, San Jose Seminary, semi-stagnant pool, mesosaprobic, light trap; <named-content xmlns:xlink="http://www.w3.org/1999/xlink" content-type="dwc:verbatimCoordinates" xlink:type="simple">14°38'05.3"N, 121°04'50.2"E</named-content>, 37m asl.; leg. L. Quilab, D. Raga &amp; H. Freitag 28.Sep.2012 (ADM2)L”.</p></tp:treatment-sec><tp:treatment-sec sec-type="Distribution"><title>Distribution.</title><p>This species is distributed from New Guinea to the Afrotropical Region and the southern Palaearctic (<xref ref-type="bibr" rid="B10">Hansen 1999</xref>).</p></tp:treatment-sec><tp:treatment-sec sec-type="Ecology"><title>Ecology.</title><p>As in <italic><tp:taxon-name>Enochrus (Lumetus) fragiloides</tp:taxon-name></italic>.</p><!--PageBreak--></tp:treatment-sec><ref-list><ref id="B15"><mixed-citation xmlns:xlink="http://www.w3.org/1999/xlink" xlink:type="simple"><person-group><name name-style="western"><surname>MacLeay</surname><given-names>WS</given-names></name></person-group> (<year>1825</year>) <source>Annulosa Javanica, or an attempt to illustrate the natural affinities and analogies of the insects collected in Java by T. Horsfield. Volume I.</source>, <publisher-name>Kingsbury, Parbury &amp; Allen</publisher-name>, <publisher-loc>London</publisher-loc>, <lpage>50</lpage> pp.</mixed-citation></ref><ref id="B5"><mixed-citation xmlns:xlink="http://www.w3.org/1999/xlink" xlink:type="simple"><person-group><name name-style="western"><surname>d’Orchymont</surname><given-names>A</given-names></name></person-group> (<year>1932</year>) <article-title>LIII. Zur Kenntnis der Kolbenwasserkäfer (Palpicornia) von Sumatra, Java und Bali.</article-title><source>Archiv für Hydrobiologie</source>, Supplement <supplement>9</supplement>: <fpage>623</fpage>–<lpage>714</lpage>, <comment>plts. XIV–XIX</comment>.</mixed-citation></ref><ref id="B10"><mixed-citation xmlns:xlink="http://www.w3.org/1999/xlink" xlink:type="simple"><person-group><name name-style="western"><surname>Hansen</surname><given-names>M</given-names></name></person-group> (<year>1999</year>) <source>World Catalogue of Insects. 2.</source><publisher-name>Hydrophiloidea (s.str.) (Coleoptera). Apollo Books</publisher-name>, <publisher-loc>Stenstrup</publisher-loc>, <lpage>416</lpage> pp.</mixed-citation></ref><ref id="B12"><mixed-citation xmlns:xlink="http://www.w3.org/1999/xlink" xlink:type="simple"><person-group><name name-style="western"><surname>Hendrich</surname><given-names>L</given-names></name><name name-style="western"><surname>Balke</surname><given-names>M</given-names></name><name name-style="western"><surname>Yang</surname><given-names>CM</given-names></name></person-group> (<year>2004</year>) <article-title>Aquatic Coleoptera of Singapore – species richness, ecology and conservation.</article-title><source>Raffles Bulletin of Zoology</source><volume>52</volume>(<issue>1</issue>): <fpage>97</fpage>–<lpage>145</lpage>. <ext-link ext-link-type="uri" xlink:href="http://rmbr.nus.edu.sg/rbz/biblio/52/52rbz097-145.pdf" xlink:type="simple">http://rmbr.nus.edu.sg/rbz/biblio/52/52rbz097-145.pdf</ext-link></mixed-citation></ref></ref-list></tp:taxon-treatment>
