# Supplementary material for: Hydraena (Hydraenopsis) ateneo, new species (Coleoptera, Hydraenidae) and other aquatic Polyphaga from a small habitat patch in a highly urbanized landscape of Metro Manila, Philippines
Source: Zookeys. 2013 Sep 5;(329):9–21. doi: 10.3897/zookeys.329.5955 (PMC3800824; doi:10.3897/zookeys.329.5955)
Supplement: XML Treatment for Stenelmis sp. [file zookeys.329.5955-treatment7.xml]

<!DOCTYPE tp:taxon-treatment
  PUBLIC "-//TaxonX//DTD Taxonomic Treatment Publishing DTD v0 20100105//EN" "tax-treatment-NSO.dtd">
<tp:taxon-treatment xmlns:tp="http://www.plazi.org/taxpub"><tp:treatment-meta><mixed-citation publication-type="journal"><person-group><name><surname>Freitag</surname><given-names>Hendrik</given-names></name></person-group><article-title><italic>Hydraena</italic> (<italic>Hydraenopsis</italic>) <italic>ateneo</italic>, new species (Coleoptera, Hydraenidae) and other aquatic Polyphaga from a small habitat patch in a highly urbanized landscape of Metro Manila, Philippines</article-title><source>Zookeys</source><day>5</day><month>9</month><year>2013</year><volume>2013</volume><issue>329</issue><fpage>9</fpage><lpage>21</lpage><pub-id pub-id-type="doi">10.3897/zookeys.329.5955</pub-id></mixed-citation></tp:treatment-meta><tp:nomenclature><tp:taxon-name>
                                <tp:taxon-name-part taxon-name-part-type="genus">Stenelmis</tp:taxon-name-part>
                                sp.
                            </tp:taxon-name></tp:nomenclature><tp:treatment-sec sec-type="Material examined"><title>Material examined.</title><p>1 ♀ (CFM): “PHIL.: Luzon, Quezon City, Ateneo de Manila Campus, near San Jose Seminary, creek side pool, leaf litter; <named-content xmlns:xlink="http://www.w3.org/1999/xlink" content-type="dwc:verbatimCoordinates" xlink:type="simple">14°38'05.6"N, 121°04'50.2"E</named-content>, 38m asl.; leg. H. Freitag 28.Jun.2013 (ADM2e)M”.</p></tp:treatment-sec><tp:treatment-sec sec-type="Remarks"><title>Remarks.</title><p>Surprisingly, this specimen was collected from an almost stagnant (feeder rivulet present) and temporary pool. <italic><tp:taxon-name>Stenelmis</tp:taxon-name></italic> species are usually restricted to streams. Although a single female specimen does not allow a proper determination, it is not unlikely that it belongs to a new species as well since only <italic><tp:taxon-name>Stenelmis palawana</tp:taxon-name></italic> Delève is known from the country, while several Philippine <italic><tp:taxon-name>Stenelmis</tp:taxon-name></italic> s.l. are still undescribed (<xref ref-type="bibr" rid="B7">Freitag and Pangantihon 2010</xref>; material at NMW, SMTD and CFM).</p></tp:treatment-sec><ref-list><ref id="B7"><mixed-citation xmlns:xlink="http://www.w3.org/1999/xlink" xlink:type="simple"><person-group><name name-style="western"><surname>Freitag</surname><given-names>H</given-names></name><name name-style="western"><surname>Pangantihon</surname><given-names>C</given-names></name></person-group> (<year>2010</year>) <article-title>Aquatic Coleoptera and Heteroptera of the Lake Naujan National Park, Mindoro Oriental, the Philippines.</article-title><source>The Philippine Scientist</source><volume>47</volume>: <fpage>126</fpage>–<lpage>173</lpage>. <ext-link ext-link-type="uri" xlink:href="http://www.philjol.info/philjol/index.php/PSCI/article/view/2424" xlink:type="simple">http://www.philjol.info/philjol/index.php/PSCI/article/view/2424</ext-link></mixed-citation></ref></ref-list></tp:taxon-treatment>
